# Supplementary material for: Transcriptome-wide m6A landscape across diverse porcine tissues revealed by nanopore direct RNA sequencing
Source: Front Genet. 2025 Nov 21;16:1725608. doi: 10.3389/fgene.2025.1725608 (PMC12678253; doi:10.3389/fgene.2025.1725608)
Supplement: Supplementary file 2 [file Table1.xlsx]

## Sheet: Supplementary Table S1
Supplementary Table S1. Primers used for the identification of novel transcripts
Primer name	Sequence (5'-3')	Product size
F（MSTRG.24012.1.p1）	ATTCACCATCAGGACGCTTG	780
R（MSTRG.24012.1.p1）	GAGATTACCGCCCACTTTGA
F（MSTRG.17619.2.p1）	TGGAGCGAACATAGGGTTTG	458
R（MSTRG.17619.2.p1）	CCCAAGAGCCAGGACATCTA
F（MSTRG.19613.1.p1）	CGCGAGCTAGTCACTTTCTTT	489
R（MSTRG.19613.1.p1）	ACTTTGGCCACCATGTTCTC
F（MSTRG.871.2.p1）	CTACCAGCACCCCCTCTACA	470
R（MSTRG.871.2.p1）	GGAAAACGGAAAGCCAAAT
F（MSTRG.9881.1.p1）	GGCGTTTACATCCTCAGTCC	807
R（MSTRG.9881.1.p1）	GTTGCTGTTGGCGGTCAG
F（MSTRG.17763.3.p1）	ATGATGTGGGAGGAAGAGGA	724
R（MSTRG.17763.3.p1）	GGAGGAGGAAGAGGAAGGAA

## Sheet: Supplementary Table S2
Supplementary Table S2. Summary statistics of the DRS sequencing dataset, including the number of detected transcripts and genes
Sample name	Total bases（3290220213-10335097697）	Number of reads (3735465-11815120)	Median read length（607-975 nt）	Mean read length (677.6-1226.1 nt)	N50 length (833-1621 nt)	Alignment (%)（96.77-99.32）	Number of transcripts (14200-28878)	Number of genes ( 11610-17209)
Abdominal adipose Sow	5279447180	5496855	767	960.4	1218	98.46	22096	14750
Adrenal gland Sow	7605919292	8125147	773	936.1	1180	98.53	25348	16259
Airway epithelium Sow	4370938824	3937399	898	1110.1	1399	98.91	25582	15671
Aorta Sow	5889199438	5377379	848	1095.2	1435	98.86	23279	14080
Ascending colon Sow	4783919781	4982425	800	960.2	1211	98.34	22064	14863
Atrium Sow	5976395972	6435542	765	928.7	1169	98.34	22796	14252
Brainstem Sow	7827687275	7381045	854	1060.5	1446	97.94	28878	17196
Caecum Sow	6884044433	6813671	827	1010.3	1275	98.86	24928	15588
Cardiac ventricle Fetus	6970455088	7308927	770	953.7	1184	98.47	22709	14336
Cardiac ventricle Sow	4834098370	5361980	759	901.6	1114	98.05	18863	13103
Cerebellum Fetus	4721271392	3850640	975	1226.1	1621	98.7	25643	15432
Cerebellum Sow	7388189754	6319936	901	1169	1597	98.57	28471	16077
Dorsal skin Sow	5996677614	7018060	683	854.5	1040	98.79	26325	16642
Duodenum Sow	4440591196	5155067	718	861.4	1030	98.44	21743	15044
Fundic gland Sow	8366267050	9039825	833	925.5	1336	98.55	20799	14053
Gallbladder Sow	6431005039	6009243	869	1070.2	1390	98.88	25326	15991
Ileum Sow	7046971819	8672680	667	812.5	968	98.6	26043	17209
Inguinal lymph node Sow	6613717092	7990504	668	827.7	1016	97.89	27169	16273
Jejunum Sow	4356344675	5271570	671	826.4	1018	97.79	21639	15030
Kidney Fetus	7853237408	7226854	858	1086.7	1436	98.8	27997	16899
Longissimus dorsi muscle Fetus	7106431442	6941235	835	1023.8	1317	99.09	22436	14031
Longissimus dorsi muscle Sow	10335097697	11235161	765	919.9	1185	98.88	21638	13566
Mammary glands Sow	4237981131	5432556	708	780.1	833	98.14	20776	14390
Medial segment of the middle lobe of lung Fetus	5333473619	5184774	795	1028.7	1340	98.48	25788	15975
Medial segment of the middle lobe of lung Sow	4804593678	4376940	862	1097.7	1449	99.15	25007	15274
Mesenteric adipose Sow	4299368215	3735465	889	1151	1528	97.95	22213	14153
Occipital lobe Sow	5268096189	6101878	675	863.4	1200	96.77	25954	16390
Ovary Sow	6041218441	6635068	711	910.5	1156	98.01	25941	16580
Pancreas Sow	8005472418	11815120	607	677.6	863	98.59	14200	11610
Perirenal adipose Sow	3290220213	3868413	693	850.5	1052	97.98	19249	13845
Quadrate lobe of liver Sow	8172304159	8485705	807	963.1	1270	98.65	21002	13778
Rectum Sow	8199708054	6787403	935	1208.1	1574	99.32	27002	15773
Renal cortex Sow	6901329930	7255326	796	951.2	1225	98.25	23483	15282
Renal medulla Sow	8050122744	7823797	848	1028.9	1336	98.46	26053	16043
Right outer lobe of liver Fetus	5617821040	5461779	817	1028.6	1339	98.92	19935	13444
Right outer lobe of liver Sow	7185658775	7554092	796	951.2	1229	98.3	19213	13144
Semimembranous muscle Sow	6237197645	6198932	825	1006.2	1305	98.81	19061	12471
Spinal cord Sow	6180419484	6214729	757	994.5	1295	98.66	27827	16844
Spleen parenchyma Sow	6194197680	6276860	833	986.8	1210	98.81	24000	15162
Subcutaneous adipose Sow	5829872124	6277971	733	928.6	1183	98.69	25388	15896
Temporal lobe Sow	6286784119	6380424	774	985.3	1407	97.23	27885	16685
Thymus Fetus	6590105807	6242214	819	1055.7	1366	98.84	28199	16022
Tongue Sow	4973115169	5821277	725	854.3	972	98.07	19029	13818
Tonsil Sow	5976717954	6612380	729	903.9	1109	98.75	25300	15795
Uterine horn Sow	6545571430	7138117	745	917	1177	98.57	23283	15488
Vagina Sow	7662503752	7443441	801	1029.4	1353	98.85	25484	15972

## Sheet: Supplementary Table S3
Supplementary Table S3. Pearson correlation coefficients between gene and transcript expression levels obtained from ONT DRS and Illumina sequencing
Sample name	R value in terms of gene	R value in terms of transcript
Abdominal adipose Sow	0.85	0.76
Adrenal gland Sow	0.89	0.78
Airway epithelium Sow	0.86	0.77
Aorta Sow	0.86	0.78
Ascending colon Sow	0.86	0.77
Atrium Sow	0.87	0.79
Brainstem Sow	0.88	0.79
Caecum Sow	0.85	0.78
Cardiac ventricle Fetus	0.88	0.8
Cardiac ventricle Sow	0.87	0.8
Cerebellum Fetus	0.85	0.74
Cerebellum Sow	0.86	0.77
Dorsal skin Sow	0.84	0.75
Duodenum Sow	0.87	0.77
Fundic gland Sow	0.86	0.79
Gallbladder Sow	0.86	0.77
Ileum Sow	0.86	0.76
Inguinal lymph node Sow	0.83	0.71
Jejunum Sow	0.86	0.76
Kidney Fetus	0.87	0.76
Longissimus dorsi muscle Fetus	0.85	0.78
Longissimus dorsi muscle Sow	0.85	0.77
Mammary glands Sow	0.86	0.77
Medial segment of the middle lobe of lung Fetus	0.86	0.76
Medial segment of the middle lobe of lung Sow	0.86	0.76
Mesenteric adipose Sow	0.82	0.75
Occipital lobe Sow	0.88	0.79
Ovary Sow	0.88	0.76
Pancreas Sow	0.89	0.85
Perirenal adipose Sow	0.71	0.65
Quadrate lobe of liver Sow	0.88	0.79
Rectum Sow	0.87	0.78
Renal cortex Sow	0.89	0.77
Renal medulla Sow	0.88	0.77
Right outer lobe of liver Fetus	0.87	0.8
Right outer lobe of liver Sow	0.89	0.79
Semimembranous muscle Sow	0.86	0.8
Spinal cord Sow	0.86	0.78
Spleen parenchyma Sow	0.84	0.75
Subcutaneous adipose Sow	0.83	0.73
Temporal lobe Sow	0.89	0.79
Thymus Fetus	0.85	0.76
Tongue Sow	0.85	0.78
Tonsil Sow	0.83	0.73
Uterine horn Sow	0.88	0.79
Vagina Sow	0.86	0.76

## Sheet: Supplementary Table S4
Supplementary Table S4. Median and mean polyA tail lengths across the detected sow and fetus samples
Sample name	Median length	Mean length
Abdominal adipose Sow	74.15	89.4678
Adrenal gland Sow	74.87	93.0278
Airway epithelium Sow	77.23	95.4991
Aorta Sow	72.26	88.637
Ascending colon Sow	66.07	80.5573
Atrium Sow	71.52	88.6746
Brainstem Sow	71.06	90.7891
Caecum Sow	68.13	84.2042
Cardiac ventricle Fetus	67.46	83.1813
Cardiac ventricle Sow	69.52	83.6634
Cerebellum Fetus	80.24	101.035
Cerebellum Sow	70.29	89.6686
Dorsal skin Sow	79.91	95.9005
Duodenum Sow	68.66	85.2217
Fundic gland Sow	63.19	74.1081
Gallbladder Sow	70.21	85.8006
Ileum Sow	70.64	87.8242
Inguinal lymph node Sow	73.87	93.7722
Jejunum Sow	70.75	88.637
Kidney Fetus	75.1	91.3622
Longissimus dorsi muscle Fetus	65.73	81.0033
Longissimus dorsi muscle Sow	75.13	90.3215
Mammary glands Sow	58.56	74.6401
Medial segment of the middle lobe of lung Fetus	67.975	83.9588
Medial segment of the middle lobe of lung Sow	80.13	98.0306
Mesenteric adipose Sow	66.455	82.3637
Occipital lobe Sow	74.64	95.5199
Ovary Sow	73.62	90.0267
Pancreas Sow	34.78	48.1203
Perirenal adipose Sow	72.56	89.3049
Quadrate lobe of liver Sow	82.06	97.3117
Rectum Sow	73.21	90.3103
Renal cortex Sow	74.97	91.4882
Renal medulla Sow	73.63	89.8808
Right outer lobe of liver Fetus	76.59	92.4823
Right outer lobe of liver Sow	76.79	92.5633
Semimembranous muscle Sow	68.93	84.1957
Spinal cord Sow	76.92	95.3482
Spleen parenchyma Sow	73.14	90.0748
Subcutaneous adipose Sow	80.97	96.2479
Temporal lobe Sow	75.87	96.8868
Thymus Fetus	71.55	88.075
Tongue Sow	56.22	68.0082
Tonsil Sow	67.27	84.1515
Uterine horn Sow	78.33	93.5018
Vagina Sow	68.63	84.6764

## Sheet: Supplementary Table S5
Supplementary Table S5. The top 10 m6A sites with the highest levels of coverage across different chromosomes
Contig	Chromosome position	Transcript m6A information	m6A fraction	Depth	Gene ID	Sample name
1	chr1:92424866	ENSSSCT00000051265:1708:AGACT:+	0.6207	103571	ENSSSCG00000004489	Vagina Sow
1	chr1:92424701	ENSSSCT00000051265:1543:GGACA:+	0.8914	95990	ENSSSCG00000004489	Vagina Sow
1	chr1:92424866	ENSSSCT00000051265:1708:AGACT:+	0.5896	72656	ENSSSCG00000004489	Tonsil Sow
1	chr1:272890417	ENSSSCT00000061957:577:GGACC:+	0.6061	343531	ENSSSCG00000035964	Tongue Sow
1	chr1:272888341	ENSSSCT00000061957:341:GGACC:+	0.7283	319249	ENSSSCG00000035964	Tongue Sow
1	chr1:272887330	ENSSSCT00000061957:131:GGACC:+	0.9016	225729	ENSSSCG00000035964	Tongue Sow
1	chr1:92424866	ENSSSCT00000051265:1708:AGACT:+	0.6272	75082	ENSSSCG00000004489	Thymus Fetus
1	chr1:92424701	ENSSSCT00000051265:1543:GGACA:+	0.9013	71801	ENSSSCG00000004489	Thymus Fetus
1	chr1:92424866	ENSSSCT00000051265:1708:AGACT:+	0.614	71782	ENSSSCG00000004489	Ovary Sow
1	chr1:147684820	ENSSSCT00000042153:2390:GGACA:+	0.9468	73723	MBP	Brainstem Sow
2	chr2:10347385	ENSSSCT00000014315:881:GGACA:+	0.8296	40232	ENSSSCG00000023987	Uterine horn Sow
2	chr2:9379462	ENSSSCT00000014283:576:GGACT:+	0.8187	40099	PHEROC	Tongue Sow
2	chr2:115573294	ENSSSCT00000073592:319:GGACA:+	0.9245	39653	ENSSSCG00000044230	Temporal lobe Sow
2	chr2:115573294	ENSSSCT00000073592:319:GGACA:+	0.9205	38220	ENSSSCG00000044230	Renal medulla Sow
2	chr2:9298837	ENSSSCT00000014276:247:GGACA:+	0.7479	54407	SCGB1A1	Medial segment of the middle lobe of lung Sow
2	chr2:115573294	ENSSSCT00000073592:319:GGACA:+	0.9086	46646	ENSSSCG00000044230	Cerebellum Sow
2	chr2:115573294	ENSSSCT00000073592:319:GGACA:+	0.9161	36782	ENSSSCG00000044230	Cardiac ventricle Fetus
2	chr2:115573294	ENSSSCT00000073592:319:GGACA:+	0.9265	39692	ENSSSCG00000044230	Cardiac ventricle Sow
2	chr2:115573294	ENSSSCT00000073592:319:GGACA:+	0.8887	47041	ENSSSCG00000044230	Brainstem Sow
2	chr2:9535387	ENSSSCT00000050390:205:GGACT:+	0.8136	45042	ENSSSCG00000014540	Brainstem Sow
3	chr3:57320994	ENSSSCT00000037353:530:GGACA:+	0.555	64031	ENSSSCG00000036224	Spleen parenchyma Sow
3	chr3:41487514	ENSSSCT00000008741:21:AGACT:+	0.7902	67242	ENSSSCG00000007978	Spinal cord Sow
3	chr3:18258385	ENSSSCT00000053933:1149:GGACA:+	0.8584	56345	ENSSSCG00000046707	Semimembranous muscle Sow
3	chr3:6664439	ENSSSCT00000086734:1404:GGACT:+	0.7884	63018	CYP3A29	Right outer lobe of liver Sow
3	chr3:6664404	ENSSSCT00000086734:1369:GGACT:+	0.5862	61724	CYP3A29	Right outer lobe of liver Sow
3	chr3:17938216	ENSSSCT00000008547:577:GGACC:+	0.5759	107636	MYLPF	Longissimus dorsi muscle Fetus
3	chr3:17939770	ENSSSCT00000008547:218:GGACA:+	0.5015	106466	MYLPF	Longissimus dorsi muscle Fetus
3	chr3:17940111	ENSSSCT00000008547:136:AGACT:+	0.5995	105738	MYLPF	Longissimus dorsi muscle Fetus
3	chr3:57320994	ENSSSCT00000037353:530:GGACA:+	0.6074	64300	ENSSSCG00000036224	Inguinal lymph node Sow
3	chr3:57317001	ENSSSCT00000037353:334:GGACC:+	0.5549	61606	ENSSSCG00000036224	Inguinal lymph node Sow
4	chr4:75762505	ENSSSCT00000043834:145:AGACT:+	0.5303	35278	RPS20	Tonsil Sow
4	chr4:115175680	ENSSSCT00000007507:1539:GGACA:+	0.5589	108586	ENSSSCG00000036331	Tongue Sow
4	chr4:115175776	ENSSSCT00000007507:1443:AGACT:+	0.8115	105511	ENSSSCG00000036331	Tongue Sow
4	chr4:75762505	ENSSSCT00000043834:145:AGACT:+	0.6127	32452	RPS20	Inguinal lymph node Sow
4	chr4:75762505	ENSSSCT00000043834:145:AGACT:+	0.5726	34369	RPS20	Dorsal skin Sow
4	chr4:51344365	ENSSSCT00000040854:312:GGACA:+	0.8696	32195	CA1	Caecum Sow
4	chr4:51344339	ENSSSCT00000040854:286:GGACA:+	0.9025	31837	CA1	Caecum Sow
4	chr4:101565408	ENSSSCT00000007360:1476:GGACT:+	0.5765	49985	ENSSSCG00000006719	Adrenal gland Sow
4	chr4:101566027	ENSSSCT00000007360:901:GGACA:+	0.6073	35365	ENSSSCG00000006719	Adrenal gland Sow
4	chr4:55100918	ENSSSCT00000064366:576:AGACT:+	0.5267	41992	FABP4	Abdominal adipose Sow
5	chr5:21507556	ENSSSCT00000052535:228:GGACT:+	0.5521	30468	ENSSSCG00000033310	Vagina Sow
5	chr5:19951018	ENSSSCT00000078101:600:GGACT:+	0.6082	54762	ENSSSCG00000051005	Uterine horn Sow
5	chr5:21432094	ENSSSCT00000037734:179:GGACA:+	0.8491	30718	ENSSSCG00000020725	Thymus Fetus
5	chr5:21507556	ENSSSCT00000052535:228:GGACT:+	0.5591	28709	ENSSSCG00000033310	Longissimus dorsi muscle Sow
5	chr5:64130255	ENSSSCT00000043083:1344:GGACC:+	0.6288	73930	GAPDH	Longissimus dorsi muscle Fetus
5	chr5:64131793	ENSSSCT00000043083:594:GGACA:+	0.6765	57520	GAPDH	Longissimus dorsi muscle Fetus
5	chr5:64130255	ENSSSCT00000043083:1344:GGACC:+	0.6522	48630	GAPDH	Cardiac ventricle Fetus
5	chr5:64131793	ENSSSCT00000043083:594:GGACA:+	0.6399	34009	GAPDH	Cardiac ventricle Fetus
5	chr5:64130255	ENSSSCT00000043083:1344:GGACC:+	0.6941	29705	GAPDH	Cardiac ventricle Sow
5	chr5:62482422	ENSSSCT00000073778:4665:GGACA:+	0.5949	30037	A2M	Adrenal gland Sow
6	chr6:54232209	ENSSSCT00000003500:1131:GGACT:+	0.6015	98181	FTL	Renal medulla Sow
6	chr6:54231324	ENSSSCT00000003500:766:GGACC:+	0.5963	76255	FTL	Renal medulla Sow
6	chr6:54231292	ENSSSCT00000003500:734:GGACT:+	0.5356	74757	FTL	Renal medulla Sow
6	chr6:12426154	ENSSSCT00000082218:1307:GGACC:+	0.6744	243345	ENSSSCG00000023127	Pancreas Sow
6	chr6:12424177	ENSSSCT00000082218:1085:GGACA:+	0.6328	217931	ENSSSCG00000023127	Pancreas Sow
6	chr6:12424126	ENSSSCT00000082218:1034:GGACC:+	0.5172	211323	ENSSSCG00000023127	Pancreas Sow
6	chr6:14985067	ENSSSCT00000039122:1350:GGACT:+	0.8532	90936	ENSSSCG00000002749	Quadrate lobe of liver Sow
6	chr6:14984543	ENSSSCT00000039122:826:AGACT:+	0.5092	76634	ENSSSCG00000002749	Quadrate lobe of liver Sow
6	chr6:14983112	ENSSSCT00000039122:560:GGACA:+	0.6942	62270	ENSSSCG00000002749	Quadrate lobe of liver Sow
6	chr6:14983095	ENSSSCT00000039122:543:GGACA:+	0.7986	61422	ENSSSCG00000002749	Quadrate lobe of liver Sow
7	chr7:115686059	ENSSSCT00000002756:1198:GGACT:+	0.759	305907	UABP-2	Uterine horn Sow
7	chr7:115693801	ENSSSCT00000002756:676:GGACC:+	0.5096	248023	UABP-2	Uterine horn Sow
7	chr7:115693909	ENSSSCT00000002756:568:GGACA:+	0.9243	234280	UABP-2	Uterine horn Sow
7	chr7:115604359	ENSSSCT00000002750:1421:GGACA:+	0.953	40199	SERPINA1	Right outer lobe of liver Fetus
7	chr7:115607053	ENSSSCT00000002750:1016:GGACA:+	0.6656	36499	SERPINA1	Right outer lobe of liver Fetus
7	chr7:115607118	ENSSSCT00000002750:953:GGACT:+	0.5023	35888	SERPINA1	Right outer lobe of liver Fetus
7	chr7:31619107	ENSSSCT00000083900:263:GGACA:+	0.9618	35455	CLPS	Pancreas Sow
7	chr7:36923814	ENSSSCT00000049978:991:GGACT:+	0.5407	110348	PGC	Fundic gland Sow
7	chr7:36925840	ENSSSCT00000049978:757:GGACA:+	0.7421	101466	PGC	Fundic gland Sow
7	chr7:36922304	ENSSSCT00000049978:1342:GGACT:+	0.5831	48749	PGC	Fundic gland Sow
8	chr8:131078466	ENSSSCT00000077189:784:GGACA:+	0.8208	67858	SPP1	Uterine horn Sow
8	chr8:131078481	ENSSSCT00000077189:769:GGACA:+	0.8665	65299	SPP1	Uterine horn Sow
8	chr8:69663026	ENSSSCT00000009802:1891:AGACT:+	0.8122	241709	ALB	Right outer lobe of liver Sow
8	chr8:69654101	ENSSSCT00000009802:1091:AGACT:+	0.6367	108683	ALB	Right outer lobe of liver Sow
8	chr8:69663026	ENSSSCT00000050096:2710:AGACT:+	0.8506	124695	ALB	Quadrate lobe of liver Sow
8	chr8:69657047	ENSSSCT00000050096:2184:GGACT:+	0.5061	95679	ALB	Quadrate lobe of liver Sow
8	chr8:69663026	ENSSSCT00000009802:1891:AGACT:+	0.8521	91237	ALB	Quadrate lobe of liver Sow
8	chr8:69663026	ENSSSCT00000064748:2672:AGACT:+	0.8475	89523	ALB	Quadrate lobe of liver Sow
8	chr8:69654101	ENSSSCT00000050096:1910:AGACT:+	0.7097	78223	ALB	Quadrate lobe of liver Sow
8	chr8:69654101	ENSSSCT00000009802:1091:AGACT:+	0.6982	42805	ALB	Quadrate lobe of liver Sow
9	chr9:39936714	ENSSSCT00000056422:796:GGACA:+	0.8148	62139	PLET1	Uterine horn Sow
9	chr9:4801657	ENSSSCT00000081549:427:GGACT:+	0.7961	265751	HBB	Spinal cord Sow
9	chr9:4801657	ENSSSCT00000016076:199:GGACT:+	0.7746	89140	HBB	Spinal cord Sow
9	chr9:4801657	ENSSSCT00000081549:427:GGACT:+	0.7663	101171	HBB	Right outer lobe of liver Fetus
9	chr9:44213438	ENSSSCT00000075550:674:GGACT:+	0.6208	59236	ENSSSCG00000015069	Right outer lobe of liver Fetus
9	chr9:44213465	ENSSSCT00000075550:701:GGACA:+	0.7227	59061	ENSSSCG00000015069	Right outer lobe of liver Fetus
9	chr9:44212157	ENSSSCT00000075550:416:GGACT:+	0.5375	56764	ENSSSCG00000015069	Right outer lobe of liver Fetus
9	chr9:4801657	ENSSSCT00000081549:427:GGACT:+	0.706	119523	HBB	Medial segment of the middle lobe of lung Fetus
9	chr9:4801657	ENSSSCT00000081549:427:GGACT:+	0.7183	96404	HBB	Kidney Fetus
9	chr9:44213438	ENSSSCT00000075550:674:GGACT:+	0.5898	54802	ENSSSCG00000015069	Quadrate lobe of liver Sow
10	chr10:43524656	ENSSSCT00000012075:1689:GGACA:+	0.9671	20432	VIM	Vagina Sow
10	chr10:43524656	ENSSSCT00000012075:1689:GGACA:+	0.9699	24566	VIM	Subcutaneous adipose Sow
10	chr10:25207794	ENSSSCT00000012233:1125:GGACA:+	0.5797	16065	CTSV	Renal cortex Sow
10	chr10:43524656	ENSSSCT00000012075:1689:GGACA:+	0.9645	20215	VIM	Ovary Sow
10	chr10:25207794	ENSSSCT00000012233:1125:GGACA:+	0.5438	16867	CTSV	Kidney Fetus
10	chr10:23843320	ENSSSCT00000026397:1363:GGACC:+	0.7159	17966	CSRP1	Aorta Sow
10	chr10:23843254	ENSSSCT00000026397:1429:GGACA:+	0.9569	17966	CSRP1	Aorta Sow
10	chr10:23843602	ENSSSCT00000026397:1081:GGACT:+	0.7444	17432	CSRP1	Aorta Sow
10	chr10:23843836	ENSSSCT00000026397:847:GGACT:+	0.5174	15031	CSRP1	Aorta Sow
10	chr10:43524656	ENSSSCT00000012075:1689:GGACA:+	0.9557	22299	VIM	Abdominal adipose Sow
11	chr11:21932787	ENSSSCT00000062067:753:GGACT:+	0.713	97233	TPT1	Vagina Sow
11	chr11:21932772	ENSSSCT00000062067:738:GGACT:+	0.7966	97133	TPT1	Vagina Sow
11	chr11:21930283	ENSSSCT00000062067:253:GGACA:+	0.9727	80719	TPT1	Vagina Sow
11	chr11:21932787	ENSSSCT00000062067:753:GGACT:+	0.6721	66467	TPT1	Longissimus dorsi muscle Fetus
11	chr11:21932787	ENSSSCT00000062067:753:GGACT:+	0.7525	72048	TPT1	Inguinal lymph node Sow
11	chr11:21932772	ENSSSCT00000062067:738:GGACT:+	0.7126	71981	TPT1	Inguinal lymph node Sow
11	chr11:21932787	ENSSSCT00000062067:753:GGACT:+	0.6793	72203	TPT1	Ileum Sow
11	chr11:21932772	ENSSSCT00000062067:738:GGACT:+	0.8542	72078	TPT1	Ileum Sow
11	chr11:21932787	ENSSSCT00000062067:753:GGACT:+	0.6981	68708	TPT1	Cardiac ventricle Fetus
11	chr11:21932772	ENSSSCT00000062067:738:GGACT:+	0.7231	68654	TPT1	Cardiac ventricle Fetus
12	chr12:18893866	ENSSSCT00000018893:2241:GGACC:+	0.889	24337	GRN	Uterine horn Sow
12	chr12:18893866	ENSSSCT00000077476:4803:GGACC:+	0.872	20117	GRN	Uterine horn Sow
12	chr12:18894888	ENSSSCT00000018893:1439:GGACC:+	0.6675	18821	GRN	Uterine horn Sow
12	chr12:51958404	ENSSSCT00000047903:1320:GGACA:+	0.8746	23163	ENO3	Semimembranous muscle Sow
12	chr12:1322171	ENSSSCT00000025260:1040:GGACC:+	0.9025	27463	ACTG1	Ovary Sow
12	chr12:1321630	ENSSSCT00000025260:594:GGACT:+	0.8591	20426	ACTG1	Ovary Sow
12	chr12:51958404	ENSSSCT00000019484:862:GGACA:+	0.9018	19645	ENO3	Longissimus dorsi muscle Sow
12	chr12:23285427	ENSSSCT00000051843:381:GGACC:+	0.6014	19150	RPL23	Ileum Sow
12	chr12:16775565	ENSSSCT00000018843:1005:GGACT:+	0.6003	36320	MYL4	Atrium Sow
12	chr12:16779290	ENSSSCT00000018843:515:GGACC:+	0.6355	31916	MYL4	Atrium Sow
13	chr13:124438625	ENSSSCT00000012911:1784:GGACA:+	0.9099	335643	AHSG	Right outer lobe of liver Fetus
13	chr13:124438251	ENSSSCT00000012911:1410:GGACC:+	0.7867	301976	AHSG	Right outer lobe of liver Fetus
13	chr13:124437489	ENSSSCT00000012911:1231:GGACA:+	0.8233	289448	AHSG	Right outer lobe of liver Fetus
13	chr13:124431982	ENSSSCT00000012911:671:GGACT:+	0.6133	215100	AHSG	Right outer lobe of liver Fetus
13	chr13:74970477	ENSSSCT00000071943:2124:GGACC:+	0.8579	56356	TF	Right outer lobe of liver Fetus
13	chr13:74970555	ENSSSCT00000071943:2202:GGACA:+	0.9687	53962	TF	Right outer lobe of liver Fetus
13	chr13:74948196	ENSSSCT00000012740:1202:AGACT:+	0.5524	36905	TF	Right outer lobe of liver Fetus
13	chr13:205671232	ENSSSCT00000027977:318:GGACC:+	0.5412	69487	TFF2	Duodenum Sow
13	chr13:29730753	ENSSSCT00000012400:536:GGACT:+	0.5375	53388	MYL3	Cardiac ventricle Fetus
13	chr13:29730753	ENSSSCT00000012400:536:GGACT:+	0.5567	29149	MYL3	Cardiac ventricle Sow
14	chr14:90542289	ENSSSCT00000011384:567:GGACT:+	0.6716	198138	MSMB	Tongue Sow
14	chr14:49002865	ENSSSCT00000063237:387:GGACC:+	0.7687	61438	ENSSSCG00000038719	Spleen parenchyma Sow
14	chr14:49002865	ENSSSCT00000045917:1464:GGACC:+	0.7343	50088	ENSSSCG00000038719	Spleen parenchyma Sow
14	chr14:49002865	ENSSSCT00000061983:502:GGACC:+	0.7355	48668	ENSSSCG00000038719	Spleen parenchyma Sow
14	chr14:40318573	ENSSSCT00000077848:524:GGACA:+	0.7669	178288	PLA2G1B	Pancreas Sow
14	chr14:40318594	ENSSSCT00000077848:503:GGACA:+	0.5265	167146	PLA2G1B	Pancreas Sow
14	chr14:40319156	ENSSSCT00000077848:452:GGACA:+	0.9395	137704	PLA2G1B	Pancreas Sow
14	chr14:40319175	ENSSSCT00000077848:433:GGACC:+	0.8996	110379	PLA2G1B	Pancreas Sow
14	chr14:49004546	ENSSSCT00000063237:765:GGACC:+	0.8612	50073	ENSSSCG00000038719	Duodenum Sow
14	chr14:49010779	ENSSSCT00000061983:880:GGACC:+	0.8553	45487	ENSSSCG00000038719	Duodenum Sow
15	chr15:93595402	ENSSSCT00000056782:4404:GGACA:+	0.5253	52172	COL3A1	Vagina Sow
15	chr15:93593899	ENSSSCT00000056782:3977:GGACA:+	0.9071	43073	COL3A1	Vagina Sow
15	chr15:93592455	ENSSSCT00000056782:3577:GGACA:+	0.54	36466	COL3A1	Vagina Sow
15	chr15:93591504	ENSSSCT00000056782:3496:GGACA:+	0.5111	35357	COL3A1	Vagina Sow
15	chr15:113038283	ENSSSCT00000039369:884:GGACT:+	0.6623	33411	MYL1	Semimembranous muscle Sow
15	chr15:113038283	ENSSSCT00000039369:884:GGACT:+	0.6943	56668	MYL1	Longissimus dorsi muscle Fetus
15	chr15:93595402	ENSSSCT00000056782:4404:GGACA:+	0.5242	35096	COL3A1	Dorsal skin Sow
15	chr15:93595340	ENSSSCT00000056782:4342:AGACT:+	0.5072	33814	COL3A1	Dorsal skin Sow
15	chr15:48384654	ENSSSCT00000057991:1907:GGACA:+	0.8802	38253	STAR	Adrenal gland Sow
15	chr15:48384488	ENSSSCT00000057991:1741:GGACT:+	0.7381	34375	STAR	Adrenal gland Sow
16	chr16:71980503	ENSSSCT00000046829:1497:AGACT:+	0.9005	150013	GPX3	Renal medulla Sow
16	chr16:71981352	ENSSSCT00000046829:691:GGACA:+	0.6039	122985	GPX3	Renal medulla Sow
16	chr16:71988889	ENSSSCT00000046829:137:GGACA:+	0.9229	89149	GPX3	Renal medulla Sow
16	chr16:71980503	ENSSSCT00000046829:1497:AGACT:+	0.9012	234182	GPX3	Renal cortex Sow
16	chr16:71981352	ENSSSCT00000046829:691:GGACA:+	0.6103	173854	GPX3	Renal cortex Sow
16	chr16:71988889	ENSSSCT00000046829:137:GGACA:+	0.9322	111580	GPX3	Renal cortex Sow
16	chr16:71980503	ENSSSCT00000046829:1497:AGACT:+	0.9106	33076	GPX3	Kidney Fetus
16	chr16:71981352	ENSSSCT00000046829:691:GGACA:+	0.6085	25974	GPX3	Kidney Fetus
16	chr16:63303627	ENSSSCT00000018550:73:GGACC:+	0.6388	66339	FABP6	Ileum Sow
16	chr16:25802430	ENSSSCT00000047002:208:GGACT:+	0.6326	21178	RPL37	Ileum Sow
17	chr17:30471043	ENSSSCT00000038762:587:GGACT:+	0.5734	203249	CST3	Uterine horn Sow
17	chr17:30471043	ENSSSCT00000038762:587:GGACT:+	0.6363	484235	CST3	Tongue Sow
17	chr17:30471066	ENSSSCT00000038762:564:GGACC:+	0.8795	481423	CST3	Tongue Sow
17	chr17:30471808	ENSSSCT00000038762:439:GGACA:+	0.5651	466492	CST3	Tongue Sow
17	chr17:36699901	ENSSSCT00000007943:810:GGACA:+	0.5312	430843	BPIFA2	Tongue Sow
17	chr17:36699933	ENSSSCT00000007943:842:GGACA:+	0.9396	428376	BPIFA2	Tongue Sow
17	chr17:36694209	ENSSSCT00000007943:561:GGACA:+	0.9667	416225	BPIFA2	Tongue Sow
17	chr17:30474387	ENSSSCT00000038762:203:GGACA:+	0.9838	408960	CST3	Tongue Sow
17	chr17:36691744	ENSSSCT00000007943:258:GGACA:+	0.996	373109	BPIFA2	Tongue Sow
17	chr17:36690121	ENSSSCT00000007943:114:GGACA:+	0.6343	353876	BPIFA2	Tongue Sow
18	chr18:18472330	ENSSSCT00000081074:3760:GGACA:+	0.9431	24445	CPA1	Pancreas Sow
18	chr18:18473072	ENSSSCT00000081074:3541:GGACC:+	0.8521	23409	CPA1	Pancreas Sow
18	chr18:18473780	ENSSSCT00000081074:3427:GGACA:+	0.7368	22183	CPA1	Pancreas Sow
18	chr18:18473813	ENSSSCT00000081074:3394:GGACC:+	0.5604	21946	CPA1	Pancreas Sow
18	chr18:48710769	ENSSSCT00000018201:1563:GGACC:+	0.7209	39277	PGAM2	Longissimus dorsi muscle Sow
18	chr18:51028003	ENSSSCT00000071623:2161:GGACA:+	0.976	37202	GCK	Cardiac ventricle Fetus
18	chr18:51026797	ENSSSCT00000071623:1882:GGACC:+	0.9486	30682	GCK	Cardiac ventricle Fetus
18	chr18:51028003	ENSSSCT00000018234:340:GGACA:+	0.9768	22816	GCK	Cardiac ventricle Fetus
18	chr18:51028003	ENSSSCT00000071623:2161:GGACA:+	0.9822	30730	GCK	Atrium Sow
18	chr18:51026797	ENSSSCT00000071623:1882:GGACC:+	0.9317	25640	GCK	Atrium Sow
X	chrX:60627036	ENSSSCT00000013588:135:GGACT:+	0.7661	18765	ENSSSCG00000012427	Vagina Sow
X	chrX:60627121	ENSSSCT00000013588:50:AGACT:+	0.8332	17960	ENSSSCG00000012427	Vagina Sow
X	chrX:60627036	ENSSSCT00000013588:135:GGACT:+	0.7758	17076	ENSSSCG00000012427	Thymus Fetus
X	chrX:124929708	ENSSSCT00000083966:842:GGACA:+	0.7144	18344	RPL10	Longissimus dorsi muscle Sow
X	chrX:124929708	ENSSSCT00000041617:1138:GGACA:+	0.7136	18335	RPL10	Longissimus dorsi muscle Sow
X	chrX:124929708	ENSSSCT00000089173:824:GGACA:+	0.7289	17291	RPL10	Longissimus dorsi muscle Sow
X	chrX:13114098	ENSSSCT00000049484:534:GGACT:+	0.6384	29384	S100G	Duodenum Sow
X	chrX:13113999	ENSSSCT00000049484:435:GGACA:+	0.5913	29110	S100G	Duodenum Sow
X	chrX:60627036	ENSSSCT00000013588:135:GGACT:+	0.757	17899	ENSSSCG00000012427	Aorta Sow
X	chrX:60627121	ENSSSCT00000013588:50:AGACT:+	0.8195	17256	ENSSSCG00000012427	Aorta Sow
Y	chrY:5982902	ENSSSCT00000057262:1148:GGACT:+	0.8617	2398	ENSSSCG00000039894	Vagina Sow
Y	chrY:10163670	ENSSSCT00000056112:24:AGACT:+	0.6067	2980	ENSSSCG00000033734	Thymus Fetus
Y	chrY:5982902	ENSSSCT00000057262:1148:GGACT:+	0.8561	3443	ENSSSCG00000039894	Subcutaneous adipose Sow
Y	chrY:5982902	ENSSSCT00000057262:1148:GGACT:+	0.8524	1241	ENSSSCG00000039894	Spinal cord Sow
Y	chrY:5982902	ENSSSCT00000057262:1148:GGACT:+	0.8545	1414	ENSSSCG00000039894	Ovary Sow
Y	chrY:10163670	ENSSSCT00000056112:24:AGACT:+	0.6572	1635	ENSSSCG00000033734	Medial segment of the middle lobe of lung Fetus
Y	chrY:5982902	ENSSSCT00000057262:1148:GGACT:+	0.8762	1675	ENSSSCG00000039894	Inguinal lymph node Sow
Y	chrY:5982902	ENSSSCT00000057262:1148:GGACT:+	0.9009	3589	ENSSSCG00000039894	Dorsal skin Sow
Y	chrY:5982902	ENSSSCT00000057262:1148:GGACT:+	0.8948	1762	ENSSSCG00000039894	Aorta Sow
Y	chrY:5982902	ENSSSCT00000057262:1148:GGACT:+	0.9184	1791	ENSSSCG00000039894	Abdominal adipose Sow
